# Supplementary material for: Tips and Pitfalls of Surgical Techniques for Scoliotic Deformities in Neurofibromatosis Type 1
Source: J Clin Med. 2025 Dec 23;15(1):104. doi: 10.3390/jcm15010104 (PMC12786608; doi:10.3390/jcm15010104)
Supplement: Supplementary file 1 [file jcm-15-00104-s001.zip]

Archive with 1 entries (1 files):
- jcm-4010117-supplementary.pdf
